# Supplementary material for: Climate change and primary production: Forty years in a bunchgrass prairie
Source: PLoS One. 2020 Dec 23;15(12):e0243496. doi: 10.1371/journal.pone.0243496 (PMC7757809; doi:10.1371/journal.pone.0243496)
Supplement: S1 Table — Summer weather, nitrogen and vegetation data are provided from 1978 to 2017 at various sites on the National Bison Range (NBR). (XLSX) [file pone.0243496.s001.xlsx]

## Sheet: Sheet1
S1_Table.
YEAR		JUNE			SUMMER (July - August)		HILL:													TRIANGLE:													TRISKY:													TOWER 2 - GRASSY:
								FALL		SPRING											FALL		SPRING											FALL		SPRING											FALL		SPRING
		TEMPERATURE (C)	PRECIPITATION (cm)		TEMPERATURE (C)		ELEVATION (m)	NITRATE (mg/bag)	AMMONIUM (mg/bag)	NITRATE (mg/bag)	AMMONIUM (mg/bag)	TOTAL ANPP (g/m^2)	GRASS ANPP (g/m^2)	DICOT ANPP (g/m^2)	GRASS (proportion)	GRASS N (%)	DICOT N (%)	DORMANCY (proportion)		ELEVATION (m)	NITRATE (mg/bag)	AMMONIUM (mg/bag)	NITRATE (mg/bag)	AMMONIUM (mg/bag)	TOTAL ANPP (g/m^2)	GRASS ANPP (g/m^2)	DICOT ANPP (g/m^2)	GRASS (proportion)	GRASS N (%)	DICOT N (%)	DORMANCY (proportion)		ELEVATION (m)	NITRATE (mg/bag)	AMMONIUM (mg/bag)	NITRATE (mg/bag)	AMMONIUM (mg/bag)	TOTAL ANPP (g/m^2)	GRASS ANPP (g/m^2)	DICOT ANPP (g/m^2)	GRASS (proportion)	GRASS N (%)	DICOT N (%)	DORMANCY (proportion)		ELEVATION (m)	NITRATE (mg/bag)	AMMONIUM (mg/bag)	NITRATE (mg/bag)
1978		16.3889	4.4958		18.1111		2597													2729													3390													4526
1979		16.3333	0.3048		18.8333
1980		15.2222	7.2898		17.2889							218.57	173.97	44.6	0.8
1981		14.2778	7.239		19.2778							206	115	91	0.56
1982		16.7778	6.3754		18.3667							184.8	157.3	27.5	0.85
1983		15.7778	6.5786		18.85							132.3	124.1	8.2	0.94
1984		13.6111	5.08		19.3889							118.36	109	9.36	0.93
1985		15.9444	2.7686		19.2056							129.1	91.1	38	0.74			0.52
1986		18.8333	5.1816		18.6556							197	133.1	63.9	0.77			0.685																				223.25	194.56	28.69	0.871
1987		17.1667	3.7592		17							148	99	49	0.81			0.3011																				.	.	.	.
1988		18.1667	2.0066		19.1722							.	.	.	.																							.	.	.	.
1989		16.6111	1.9812		18.9611							101.8	79.2	22.6	0.73			0.5647																				.	.	.	.
1990		15.6056	2.1082		18.8833							129.2	99.9	29.3	0.71			0.6723																				189.7	134.5	55.2	0.709			0.639
1991		14.0667	10.414		19.5333							136	100.5	35.5	0.82			0.5133																				179.2	124.1	55.1	0.693			0.62
1992		18.2611	6.3754		17.5444							102.6	93.8	8.8	0.9			0.3571																				107.7	81.2	26.5	0.754			0.361
1993		14.9111	3.4544		15.6556							153	127	26	0.89			0.3162																				167.9	104	63.9	0.619			0.316
1994		15.0167	4.699		19.9			0.919	2.253			125.89	100.78	25.11	0.8			0.699			1.965	2.502			202.43	168.97	33.46	0.835			0.497							287.7	194.9	92.8	0.677			0.705
1995		14.8944	6.3754		17.0444			0.761	2.259	2.925	2.522	171.3	137.17	34.13	0.8	1.119	1.247	0.3203			1.209	3.826	4.781	3.667	232.96	194.46	38.5	0.835	0.837	1.25	0.529			0.34	0.978	0.752	2.437	209.4	128.6	80.8	0.614	1.493	1.599	0.273			0.57	1.62	3.81
1996		15.15	3.8608		18.1278			0.79	2.243	1.094	4.214	147.55	111.04	36.51	0.75	1.16	1.51	0.4815			1.49	3.449	1.772	2.888	226.93	189.42	37.51	0.835	1.14	1.27	0.414			2.172	1.945	0.436	2.614	189.9	131.2	58.7	0.691	1.09	1.53	0.505			1.2	1.95	1.16
1997		14.6222	5.334		16.9222			0.773	2.545	12.81	3.145	183.97	141.74	42.23	0.77	1.177	1.434	0.3559			0.482	2.009	13.21	3.016	154.72	129.14	25.58	0.835	1.228	1.945	0.372			0.864	1.766	3.51	3.021	225.9	108.4	117.5	0.48	1.294	1.439	0.442			0.57	1.9	1.81
1998		13.9278	8.3312		19.55			0.707	1.12	1.415	2.076	155.14	118.01	37.13	0.76	1.41	1.602	0.7801			1.009	4.089	2.69	3.573	240.82	201.01	39.81	0.835	1.328	1.533	0.321			1.229	3.374	0.875	2.759	254.8	151.3	103.5	0.594	1.263	1.42	0.367			0.81	3.19	1.27
1999		13.7222	3.0988		18.97			2.189	4.223	3.321	2.611	93.28	64.47	28.81	0.69	1.729	small sample	0.5533			2.567	5.986	2.792	3.265	129.62	125.08	4.54	0.97	1.688	small sample	0.599			0.95	1.868	0.915	3.236	168.94	117.9	51.04	0.698	1.524	2.166	0.326			1.16	3.31	1.26
2000*		14.8889	3.1		19.68			2.569	1.228	7.155	2.971	182.6	164.73	17.87	0.9	1.562	1.854	0.6291			2.467	2.308	2.29	3.496	186.04	182.69	3.35	0.982	2.534	small sample	0.138			3.488	1.237	1.851	2.241	175.415	123.215	52.2	0.702	2.57	2.457	0.5374			4.77	3.16	3.69
2001*		14	9.3		19.9			0.888	0.479	4.436	0.542	177.87	147.63	30.24	0.83	1.693	1.85	0.599			2.954	0.853	2.874	0.665	193.25	154.21	39.04	0.798	1.49	1.878	0.27			1.134	0.603	2.95	0.305	263.953	196.91	67.043	0.746	1.188	1.393	0.681			6.39	0.77	3.5
2002*		15.22	6.53		19.52			2.133	1.202	3.64	2.261	158.72	143.34	15.38	0.9	2.05	2.333	0.573			2.06	3.494	2.094	2.07	159.42	149.49	9.93	0.938	1.617	1.75	0.518			2.711	1.809	0.777	0.773	206.11	186.34	19.77	0.904	1.6	1.55	0.632			4.6	1.98	9.84
2003*		16.56	3.68		22.17			1.433	1.512	4.083	3.135	156	142.82	13.18	0.92	1.1	small sample	0.736			1.905	4.01	3.5	2.457	152.59	144.96	7.63	0.95	1.683	2.05	0.902			2.022	4.195	2.313	2.253	198.58	190.24	8.34	0.958	1.767	1.975	0.747			4.24	1.98	4.52
2004*		15.28	1.85		20.17			6.603	0.7	5.87	0.164	140.23	128.19	12.04	0.91	1.425	1.835	0.5901			1.96	2.832	7.07	1.273	200.46	186.43	14.03	0.93	1.599	1.95	0.633			1.42	1.152	2.62	0.185	288.39	268.55	19.84	0.931	1.206	1.549	0.671			3.44	1.38	6.22
2005*		14.17	9.65		19.86			6.45	2.35	2.09	3.94	203.33	172.85	30.48	0.85	1.033	1.325	0.7781			2.37	2.09	1.13	3.56	195.85	182.73	13.12	0.933	1.252	1.917	0.643			2.6	1.98	0.59	2.57	291.5	260.16	31.34	0.893	1.05	1.43	0.441			1.82	5.78	2.17
2006*		16.94	7.14		20.8			3.564	4.296	2.22	3.354	207.45	201.97	5.48	0.97	0.904	small sample	0.657			3.465	2.035	4.851	14.939	203.86	191.83	12.03	0.941	0.996	small sample	0.841			1.875	1.13	1.8119	2.652	254.06	230.43	23.63	0.907	1.182	1.537	0.677			11.49	8.24	2.81
2007*		16.28	3.15		21.95			2.218	3.488	1.142	3.265	145.45	127.82	17.63	0.88	1.593	1.747	0.681			1.908	2.332	4.195	3.823	249.8	242.56	7.24	0.971	1.291	1.432	0.778			1.001	2.481	2.217	2.313	186.08	156.12	29.96	0.839	0.887	1.118	0.5626			1.325	3.413	2.12
2008*		14.72	6.71		19.5			0.77	2.57	2.433	1.991	206.3	204.15	2.15	0.99	1.63	1.84	0.6983			1.83	3.37	4.298	1.63	252.42	246.1	6.32	0.975	1.4	2.36	0.534			0.759	1.845	2.059	2.777	241.75	232.93	8.82	0.964	1.602	1.656	0.8538			2.78	2.06	6.76
2009*		16.1	2.74		19.86			3.498	2.034	3.232	0.971	95.134	89.43	5.71	0.94	1.29	1.538	0.76			3.719	1.715	4.124	4.166	136.695	114.82	21.875	0.84	1.472	1.599	0.9389	.		4.742	1.233	0.308	2.741	114.185	86.1	28.09	0.754	1.274	1.552	0.9127			2.98	3.8	1.44
2010*		14.94	10.13		18.47			1.134	2.4	1.232	0.9	111.7	91.6	20.1	0.82	1.56	2.46	0.41			0.63	1.547	3.351	1.865	231.9	203.8	28.1	0.88	1.33	1.84	0.66			1.33	4.26	2.83	1.25	241.8	177.2	64.6	0.73	1.67	1.745	0.78			3.81	3.24	4.11
2011*		13.72	7.37		19.86			1.43	3.66	1.23	3.07	197.3	171.7	25.6	0.87	0.67	2.003	0.43			2.17	4.18		2.95	307.1	263.5	43.6	0.86	0.982	1.519	0.62			0.81	3.68	1.04	2.55	283	249	34	0.88	1.019	1.455	0.57			2.77	3.35	0.7
2012*		14.61	6.02		20.39			1.222	2.586	3.468	4.759	234.1	211.3	22.8	0.903	0.979	1.131	0.68			0.971	3.377	4.502	4.994	395.1	290	105.1	0.734	1.054	1.617	0.724			1.426	2.96	0.793	3.497	341.5	284.5	57	0.833	0.91	1.256	0.649			0.776	1.242	1.431
2013*		16.17	10.13		21.67			2.688	2.766	2.476	3.027	213.7	208.44	5.26	0.98	0.896	1.558	0.88			3.431	2.485	2.055	7.939	269.05	253.015	16.035	0.9404	1.541	2.015	0.779			3.935	1.728	2.575	5.425	390.4	383.568	6.832	0.9825	1.079	1.602	0.838			5.107	4.741	2.411
2014*		14.72	6.68		18.16			1.279	1.696	2.459	2.641	239.8	228	11.8	0.953	0.99	2.05	0.8315			4.04	5.386	3.666	0.804	273.3	241	32.3	0.882	1.06	1.42	0.522			0.667	0.904	1.031	1.119	339.287	319.95	19.34	0.943	0.92	1.06	0.9407			4.857	1.015	5.373
2015*		20.35	4.45		20.45			5.373	1.452	1.909	1.652	162.57	158.7	3.87	0.9762	0.92	1.42	0.8388			8.55	3.799	6.285	1.831	231.796	224.726	7.069	0.9965	0.894	1.636	0.7772			4.66	1.523	2.759	1.225	241.73	236.704	5.028	0.9792	1.66	1.43	0.7618			6.238	3.026	9.09
2016*		16.93	5.44		18.06			1.19	2	1.06	1.28	273.78	258.83	14.95	0.9454	1.03	1.56	0.6355			2.201	2.202	1.613	0.84	282.7	269.47	13.23	0.9532	1.03	1.56	0.6639			5.952	3.549	5.742	2.017	247.65	233.41	14.24	0.9425	0.99	1	0.8421			5.952	1.82	5.742
2017*		16.69	5.87		21.79			2.803	3.601	0.556	2.905	289.78	280.07	9.71	0.9665	1.23	2.07	0.8648			6.667	3.354	2.302	1.605	315.47	295.5	19.97	0.9367	1.49	1.87	0.7849			5.313	6.423	1.947	3.131	327.96	305	22.96	0.93	1.22	1.42	0.4516			2.977	4.249	0.667
[truncated: 14 more columns]
