# Supplementary material for: Climate change and primary production: Forty years in a bunchgrass prairie
Source: PLoS One. 2020 Dec 23;15(12):e0243496. doi: 10.1371/journal.pone.0243496 (PMC7757809; doi:10.1371/journal.pone.0243496)
Supplement: S2 Table — Plant species data are provided for various sites on the National Bison Range (NBR) from 1978–2017. (XLSX) [file pone.0243496.s002.xlsx]

## Sheet: Sheet1
S2_Table.
	SEASON			SEDGES (Cyperaceae)			GRASSES (Poaceae):		Aristideae	Aveneae					Poeae													Stipeae	Triticeae						FORBS:
			Equisetum		Sedges				Three-awn grasses	Bent grasses	Oatgrasses			Reed grasses	Bluegrasses					Bromes			Fescues			Orchardgrasses		Needle-and-thread	Wheatgrasses							Asteraceae
					Carex spp.	Scirpus spp.			Aristida purpurea	Agrostis scabra	Apera interupta*,i	Koeleria cristata	Phleum pratense, i	Calamagrostis rubescens	Poa bulbosa, i	Poa compressa	Poa pratensis	Poa secunda	Poa sp.	Bromus inermis, i	Bromus sp.*, i	Bromus tectorum*, i	Festuca idahoensis	Festuca scabrella	Vulpia octoflora*	Dactylis glomerata, i	Unknown Grass	Hesperostipa comata	Agropyron cristatum, i	Agropyron repens, i	Elymus cinereus	Hordeum jubatum	Pascopyrum smithii	Pseudoregneria spicata		Achillea sp	Antennaria sp	Arnica	Artemesia dracunoloides	Artemesia frigida	Artemesia ludoviciana	Aster falcatus	Balsamorhiza sagittata	Centaurea maculosa, i	Cirsium arvense, i	Chrysopsis villosa	Ericameria nauseosa	Erigeron	Filago arvensis*, i
Drought resistance (1=high)					3	3			1	3	3	1	3	3	2	2	3	1	3	2	1	1	3	3	1	2		1	1	3	2	2	1	1		2	2	3	1	1	1	2	1	2	2	2	1	2	1
Fire resistance (1=high)					4	2			2	2	1	1	2	2	1	3	1	2	2	1	1	1	2	2	1	2		1	1	1	1	1	1	3	SUM GRASS	1	3	1	2	2	2	1	1	1	1	3	3	3	2
ENTIRE RANGE
1978	SPRING	Biomass			0.0001	0			0.0078	0	0.0014	0.0322	0	0.0076	0	0	0.139	0.012	0.0002	0	0.0143	0.0235	0.2012	0.0279	0.001	0	0	0.0002	0	0	0.0167	0	0.0273	0.1862	0.6986	0.0557	0.0044	0.0054	0.0167	0.0191	0.0108	0.0046	0.0179	0	0.0006	0	0.0006	0.0013	0
HILL
1980	SPRING	Biomass			0.0027	0			0	0	0	0	0	0	0	0	0.7401	0	0	0	0	0	0	0	0	0	0	0	0	0	0	0	0.0532	0	0.796	0.0229	0	0	0	0.0024	0	0.0753	0	0	0	0	0	0	0
1981	FALL	Biomass			0	0			0	0	0	0.011	0	0	0	0	0.343	0	0	0	0	0	0	0	0	0	0	0	0	0	0	0	0.21	0	0.564	0.009	0	0	0	0	0	0.281	0	0	0.048	0	0	0	0
1982	SPRING	Biomass			0	0			0	0.003	0.004	0	0	0	0	0.144	0.101	0	0	0	0.015	0.021	0.004	0	0	0	0	0	0.044		0.131	0.015	0.076	0.014	0.572	0.013	0.001	0	0	0.005	0	0	0	0.003	0.023	0	0	0	0
1982	FALL	Biomass			0	0			0	0	0	0.002	0.0041	0	0	0	0.5857	0	0	0	0.0571	0	0	0	0	0	0	0	0.0061	0	0.0041	0	0.0816	0.0184	0.7591	0.0388	0	0	0	0.0143	0	0.0571	0	0	0.003	0	0	0	0
2001	SPRING	All points			0	0			0	0	0.00598404	0.0139628	0	0	0.000664894	0	0.230053	0	0.000664894	0	0.0113032	0	0	0.00132979	0	0	0	0	0	0	0	0	0.0392287	0.0432181		0.000664894	0	0	0	0	0	0.0113032	0	0	0	0	0	0	0
		Plants			0	0			0	0	0.0160714	0.0375	0	0	0.00178571	0	0.617857	0	0.00178571	0	0.0303571	0	0	0.00357143	0	0	0	0	0	0	0	0	0.105357	0.116071	0.930357	0.00178571	0	0	0	0	0	0.0303571	0	0	0	0	0	0	0
2002	SPRING	All points			0	0			0	0	0	0	0	0	0	0	0.291355	0	0	0	0.0415248	0	0	0	0	0	0	0	0	0	0	0	0.0680735	0.0299523		0.000680735	0	0	0	0	0	0.00884956	0	0.00136147	0	0	0	0	0
		Plants			0	0			0	0	0	0	0	0	0	0	0.643609	0	0	0	0.0917293	0	0	0	0	0	0	0	0	0	0	0	0.150376	0.0661654	0.95188	0.00150376	0	0	0	0	0	0.0195489	0	0.00300752	0	0	0	0	0
2003	SPRING	All points			0	0			0	0	0	0.000666667	0	0	0	0	0.233333	0	0	0	0.0433333	0	0.002	0	0	0	0	0	0	0	0	0	0.0433333	0.0546667		0.00133333	0	0.000666667	0	0	0	0.006	0	0.000666667	0	0	0	0	0
		Plants			0	0			0	0	0	0.00323625	0	0	0	0	0.59727	0	0	0	0.110922	0	0.00511945	0	0	0	0	0	0	0	0	0	0.110922	0.139932	0.9674	0.00341297	0	0.00170648	0	0	0	0.0153584	0	0.00170648	0	0	0	0	0
2004	SPRING	All points			0	0			0	0	0	0	0	0	0	0	0.0802676	0	0	0	0.0886288	0	0	0	0	0	0	0	0.0351171	0	0	0	0.0384615	0.0451505		0	0	0.00167224	0	0	0	0.00668896	0	0	0	0	0	0	0
		Plants			0	0			0	0	0	0	0	0	0	0	0.204255	0	0	0	0.225532	0	0	0	0	0	0	0	0.0893617	0	0	0	0.0978723	0.114894	0.731915	0	0	0.00425532	0	0	0	0.0170213	0	0	0	0	0	0	0
2005	SPRING	All points			0	0			0	0	0.0466667	0.00166667	0	0	0	0.00111111	0.0633333	0	0	0	0.182778	0	0	0.00111111	0	0	0	0	0.0244444	0	0	0	0.0522222	0.0444444		0.00111111	0.000555556	0	0	0.000555556	0	0.0172222	0	0.00611111	0	0	0	0.000555556	0
		Plants			0	0			0	0	0.0939597	0.0033557	0	0	0	0.00223714	0.127517	0	0	0	0.368009	0	0	0.00223714	0	0	0	0	0.049217	0	0	0	0.105145	0.0894855	0.841163	0.00223714	0.00111857	0	0	0.00111857	0	0.0346756	0	0.0123043	0	0	0	0.00111857	0
2006	SPRING	All points			0	0			0	0	0.0554612	0	0	0	0	0	0.0831919	0	0	0	0.27674	0	0.00113186	0	0	0	0	0	0.0113186	0	0	0	0.0537634	0.0260328		0.00679117	0.00169779	0	0	0	0	0.0277306	0	0	0	0	0	0	0
		Plants			0	0			0	0	0.0947776	0	0	0	0	0	0.142166	0	0	0	0.472921	0	0.00193424	0	0	0	0	0	0.0193424	0	0	0	0.0918762	0.0444874	0.867505	0.0116054	0.00290135	0	0	0	0	0.0473888	0	0	0	0	0	0	0
2007	SPRING	All points			0	0			0	0	0.0173864	0.00168256	0	0	0.000560852	0.000560852	0.0566461	0	0.00168256	0	0.277622	0	0	0	0	0	0	0	0.0257992	0	0	0	0.0740325	0.0628155		0.0134605	0	0	0	0.00168256	0	0.0213124	0	0.00673023	0	0	0	0.00280426	0
		Plants			0	0			0	0	0.0267934	0.00259291	0	0	0.000864304	0.000864304	0.0872947	0	0.00259291	0	0.427831	0	0	0	0	0	0	0	0.039758	0	0	0	0.114088	0.0968021	0.799481	0.0207433	0	0	0	0.00259291	0	0.0328436	0	0.0103717	0	0	0	0.00432152	0
2008	SPRING	All points			0	0			0	0	0	0.0055371	0	0	0	0	0.0299003	0	0	0	0.186047	0	0	0	0	0	0	0	0.0105205	0	0	0	0.0636766	0.0299003		0.0149502	0.00664452	0	0	0.00055371	0	0.0365449	0	0.00221484	0	0	0	0.00055371	0
		Plants			0	0			0	0	0	0.01321	0	0	0	0	0.0713342	0	0	0	0.443857	0	0	0	0	0	0	0	0.0250991	0	0	0	0.151915	0.0713342	0.77675	0.0356671	0.015852	0	0	0.001321	0	0.0871863	0	0.00528402	0	0	0	0.001321	0
2009	SPRING	All points			0	0			0	0	0	0.00111421	0	0	0	0	0.00779944	0	0	0	0.173816	0	0	0	0	0	0	0	0.0211699	0	0	0	0.0261838	0.0356546		0.0590529	0	0	0	0.000557103	0	0.0211699	0	0	0	0	0	0	0
		Plants			0	0			0	0	0	0.0030722	0	0	0	0	0.0215054	0	0	0	0.479263	0	0	0	0	0	0	0	0.0583717	0	0	0	0.0721966	0.0983103	0.732719	0.162826	0	0	0	0.0015361	0	0.0583717	0	0	0	0	0	0	0
2009	FALL	All points			0	0			0	0	0	0.00167317	0	0	0	0	0.0407139	0	0	0	0	0	0	0	0	0	0	0	0.0239822	0	0	0	0.0613497	0.0669269		0.0256553	0	0	0	0.000557724	0	0.032348	0	0.00613497	0	0	0	0	0
		Plants			0	0			0	0	0	0.0056926	0	0	0	0	0.13852	0	0	0	0	0	0	0	0	0	0	0	0.0815939	0	0	0	0.208729	0.227704	0.662239	0.0872865	0	0	0	0.00189753	0	0.110057	0	0.0208729	0	0	0	0	0
2010	SPRING	All points			0	0			0	0	0	0	0	0	0	0	0.0168445	0	0	0	0.0364964	0	0	0	0	0	0	0	0.0297586	0	0	0	0.031443	0.0499719		0.0140371	0	0	0	0	0	0.0241437	0	0.00168445	0	0	0	0	0
		Plants			0	0			0	0	0	0	0	0	0	0	0.0659341	0	0	0	0.142857	0	0	0	0	0	0	0	0.116484	0	0	0	0.123077	0.195604	0.643956	0.0549451	0	0	0	0	0	0.0945055	0	0.00659341	0	0	0	0	0
2010	FALL	All points			0	0			0	0	0	0	0	0	0	0	0.02	0	0	0	0	0	0	0	0	0	0	0	0.0288043	0	0	0	0.0434783	0.0684783		0.0298913	0	0	0	0.00163043	0	0.0396739	0	0	0	0	0	0	0
		Plants			0	0			0	0	0	0	0	0	0	0	0.0952381	0	0	0	0	0	0	0	0	0	0	0	0.109731	0	0	0	0.165631	0.26087	0.63147	0.113872	0	0	0	0.00621118	0	0.151139	0	0	0	0	0	0	0
2011	SPRING	All points			0	0			0	0	0	0.000555556	0	0	0	0	0.0172222	0	0	0	0.0238889	0	0	0	0	0	0	0	0.0305556	0	0	0	0.0272222	0.0511111		0.0277778	0	0.00111111	0	0.00277778	0	0.0272222	0	0.00166667	0	0	0	0	0
		Plants			0	0			0	0	0	0.00204082	0	0	0	0	0.0632653	0	0	0	0.0877551	0	0	0	0	0	0	0	0.112245	0	0	0	0.1	0.187755	0.553061	0.102041	0	0.00408163	0	0.0102041	0	0.1	0	0.00612245	0	0	0	0	0
2011	FALL	All points			0	0			0	0	0	0	0	0	0	0	0.0311111	0	0	0	0	0	0	0	0	0	0	0	0.0161111	0	0	0	0.0411111	0.0138889		0.0327778	0	0	0	0	0	0.0277778	0	0.00111111	0	0	0	0	0
		Plants			0	0			0	0	0	0	0	0	0	0	0.145455	0	0	0	0	0	0	0	0	0	0	0	0.0753247	0	0	0	0.192208	0.0649351	0.477922	0.153247	0	0	0	0	0	0.12987	0	0.00519481	0	0	0	0	0
2012	SPRING	All points			0	0			0	0	0.0317019	0.00166852	0	0	0	0.000556174	0.0456062	0	0	0	0.0483871	0.00222469	0	0	0	0	0	0	0.0472747	0	0	0	0.0500556	0.051168		0.0617353	0	0	0	0.00222469	0	0.0367075	0	0.00667408	0	0.000556174	0	0	0.00166852
		Plants			0	0			0	0	0.0548604	0.00288739	0	0	0	0.000962464	0.078922	0	0	0	0.0837344	0.00384986	0	0	0	0	0	0	0.0818094	0	0	0	0.0866218	0.0885467	0.482194	0.106833	0	0	0	0.00384986	0	0.0635226	0	0.0115496	0	0.000962464	0	0	0.00288739
2012	FALL	All points			0	0			0	0	0	0	0	0	0	0.0128635	0	0	0	0	0.000559284	0	0	0	0	0	0	0	0.0369128	0	0	0	0.0592841	0.0838926		0.0469799	0	0	0	0.00111857	0	0.0352349	0	0.00782998	0	0	0	0	0
		Plants			0	0			0	0	0	0	0	0	0	0.0397924	0	0	0	0	0.0017301	0	0	0	0	0	0	0	0.114187	0	0	0	0.183391	0.259516	0.598616	0.145329	0	0	0	0.00346021	0	0.108997	0	0.0242215	0	0	0	0	0
2013	SPRING	All points			0	0			0	0	0.007	0.0014	0.0057	0	0	0	0.047	0	0	0	0	0.0939	0	0	0	0	0	0	0.0096	0	0	0	0.0304	0.0245		0.0779	0	0	0	0.0009	0	0.1145	0	0.0017	0	0	0	0.0002	0.0015
		Plants			0	0			0	0	0.0118	0.0023	0.0095	0	0	0	0.0792	0	0	0	0	0.158	0	0	0	0	0	0	0.0162	0	0	0	0.0511	0.0413	0.3694	0.1312	0	0	0	0.0014	0	0.1927	0	0.0029	0	0	0	0.0003	0.0014
2013	FALL	All points			0	0			0	0	0	0.0009	0	0	0	0	0.0094	0	0	0	0	0	0	0	0	0	0	0	0.0217	0	0	0	0.0191	0.0444		0.0135	0	0	0	0.0005	0	0.0639	0	0.0014	0	0	0	0	0
		Plants			0	0			0	0	0	0.004	0	0	0	0	0.044	0	0	0	0	0	0	0	0	0	0	0	0.1026	0	0	0	0.0905	0.21	0.4511	0.0638	0	0	0	0.0024	0	0.3021	0	0.0065	0	0	0	0	0
2014	SPRING	All points			0	0			0	0	0.000555556	0.000555556	0	0	0	0	0.022	0	0	0	0.048	0	0	0	0	0	0	0	0.063	0	0	0	0.046	0.071		0.0561111	0	0	0	0.001	0	0.049	0	0.003	0	0	0	0	0
		Plants			0	0			0	0	0.00126263	0.00126263	0	0	0	0	0.049	0	0	0	0.109	0	0	0	0	0	0	0	0.143	0	0	0	0.104	0.162	0.569525	0.127525	0	0	0	0.003	0	0.112	0	0.008	0	0	0	0	0
2014	FALL	All points			0	0			0	0	0	0	0	0	0	0	0.027	0	0	0	0	0	0	0	0	0	0	0	0.006	0	0	0	0.029	0.019		0.028	0	0	0	0	0	0.027	0	0.003	0	0	0	0	0
		Plants			0	0			0	0	0	0	0	0	0	0	0.167	0	0	0	0	0	0	0	0	0	0	0	0.038	0	0	0	0.181	0.118	0.504	0.174	0	0	0	0	0	0.167	0	0.017	0	0	0	0	0
2015	SPRING	All points			0	0			0	0	0	0	0	0	0	0	0.041	0	0	0.001	0	0.046	0	0	0	0	0	0	0.033	0	0	0	0.036	0.023		0.054	0	0	0	0	0	0.027	0	0.007	0	0	0	0.001	0
		Plants			0	0			0	0	0	0	0	0	0	0	0.111	0	0	0.002	0	0.126	0	0	0	0	0	0	0.09	0	0	0	0.099	0.062	0.49	0.147	0	0	0	0	0	0.073	0	0.02	0	0	0	0.002	0
2015	FALL	All points			0	0			0	0	0	0	0	0	0	0	0.015	0	0	0	0	0	0	0	0	0	0	0	0.021	0	0	0	0.024	0.039		0.035	0	0	0	0.001	0	0.025	0	0.003	0	0	0	0	0
		Plants			0	0			0	0	0	0	0	0	0	0	0.08	0	0	0	0	0	0	0	0	0	0	0	0.109	0	0	0	0.127	0.207	0.523	0.186	0	0	0	0.003	0	0.133	0	0.018	0	0	0	0	0
2016	SPRING	All points			0	0			0	0	0	0.00996	0	0	0.002097	0	0.016425	0	0	0	0.013454	0.055915	0.001922	0.0020968	0	0	0	0	0.0041936	0	0	0	0.024288	0.05242		0.048226	0	0	0	0	0	0.060807	0	0.002621	0	0	0	0	0.011707
		Plants			0	0			0	0	0	0.025664	0	0	0.005403	0	0.042323	0	0	0	0.034669	0.144079	0.004953	0.005403	0	0	0	0	0.010806	0	0	0	0.062584	0.135074	0.470958	0.124268	0	0	0	0	0	0.156686	0	0.006754	0	0	0	0	0.030167
2016	FALL	All points			0	0			0	0	0	0.000173	0	0	0	0	0.011566	0	0	0	0.086829	0	0.000518	0.000518	0	0	0	0	0.008286	0	0	0	0.008286	0.05334		0.023649	0	0	0	0.000345	0	0.056793	0	0	0	0	0	0	0.001036
		Plants			0	0			0	0	0	0.0061	0	0	0	0	0.040879	0	0	0	0.306894	0	0.00183	0.00183	0	0	0	0	0.029286	0	0	0	0.029286	0.188553	0.604658	0.083558	0	0	0	0.00122	0	0.200732	0	0	0	0	0	0	0.003661
2017	SPRING	All points			0	0			0	0	0	0.000560538	0	0	0	0	0.0117713	0	0	0	0.07287	0.0044843	0.00112108	0.00112108	0	0	0	0	0.0274664	0	0	0	0.0302691	0.0375561		0.0532511	0	0	0	0	0	0.0156951	0	0.00168161	0	0	0	0	0.00560538
		Plants			0	0			0	0	0	0.00162075	0	0	0	0	0.0340357	0	0	0	0.210697	0.012966	0.00324149	0.00324149	0	0	0	0	0.0794165	0	0	0	0.0875203	0.10859	0.541329	0.153971	0	0	0	0	0	0.0453809	0	0.00486224	0	0	0	0	0.0162075
2017	FALL	All points			0	0			0	0	0	0	0	0	0	0	0	0	0	0	0.0633333	0	0	0	0	0	0	0	0.0477778	0	0	0	0.0155556	0.0266667		0.0427778	0	0	0	0	0	0.00722222	0	0	0	0	0	0	0.00888889
		Plants			0	0			0	0	0	0	0	0	0	0	0	0	0	0	0.272076	0	0	0	0	0	0	0	0.205251	0	0	0	0.0668258	0.114558	0.658711	0.183771	0	0	0	0	0	0.0310263	0	0	0	0	0	0	0.0381862
	SEASON			SEDGES (Cyperaceae)			GRASSES (Poaceae):		Aristideae	Aveneae					Poeae													Stipeae	Triticeae						FORBS:
			Equisetum		Sedges				Three-awn grasses	Bent grasses	Oatgrasses			Reed grasses	Bluegrasses					Bromes			Fescues			Orchardgrasses		Needle-and-thread	Wheatgrasses							Asteraceae
					Carex spp.	Scirpus spp.			Aristida purpurea	Agrostis scabra	Apera interupta*,i	Koeleria cristata	Phleum pratense, i	Calamagrostis rubescens	Poa bulbosa, i	Poa compressa	Poa pratensis	Poa secunda	Poa sp.	Bromus inermis, i	Bromus sp.*, i	Bromus tectorum*, i	Festuca idahoensis	Festuca scabrella	Vulpia octoflora*, i	Dactylis glomerata, i	Unknown Grass	Hesperostipa comata	Agropyron cristatum, i	Agropyron repens, i	Elymus cinereus	Hordeum jubatum	Pascopyrum smithii	Pseudoregneria spicatum		Achillea sp	Antennaria sp	Arnica	Artemesia dracunoloides	Artemesia frigida	Artemesia ludoviciana	Aster falcatus	Balsamorhiza sagittata	Centaurea maculosa, i	Cirsium arvense, i	Chrysopsis villosa	Ericameria nauseosa	Erigeron	Filago arvensis*, i
TRIANGLE
1983	SPRING	Biomass			0	0			0	0	0.0005	0.005	0	0	0	0	0.372	0	0	0	0.021	0	0.001	0	0	0.0002	0	0	0	0	0	0	0.039	0.02		0.007	0	0	0	0	0	0.027	0.001	0	0	0	0	0	0
		Plants			0	0			0	0	0.001	0.008	0	0	0	0	0.699	0	0	0	0.04	0	0.002	0	0	0.0005	0	0	0	0	0	0	0.074	0.038	0.8625	0.014	0	0	0	0	0	0.051	0.002	0	0	0	0	0	0
1997	SPRING	All points			0	0			0	0	0	0	0	0	0	0.03	0.258333	0	0	0	0.015	0	0	0	0	0	0	0	0	0	0	0	0.155	0		0	0	0	0	0	0	0.00166667	0	0	0	0	0	0	0
		Plants			0	0			0	0	0	0	0	0	0	0.0485175	0.41779	0	0	0	0.0242588	0	0	0	0	0	0	0	0	0	0	0	0.250674	0	0.74124	0	0	0	0	0	0	0.00269542	0	0	0	0	0	0	0
1998	SPRING	All points			0	0			0	0	0	0	0	0	0	0.0316667	0.286667	0	0	0	0	0	0	0	0	0	0	0	0	0	0	0	0.15	0		0	0	0	0	0	0	0	0	0	0	0	0	0	0
		Plants			0	0			0	0	0	0	0	0	0	0.0487179	0.441026	0	0	0	0	0	0	0	0	0	0	0	0	0	0	0	0.230769	0	0.720513	0	0	0	0	0	0	0	0	0	0	0	0	0	0
1999	SPRING	All points			0	0			0	0	0	0	0	0	0	0.0233333	0.301667	0	0	0	0.00666667	0	0	0	0	0	0	0	0	0	0	0	0.163333	0		0	0	0	0	0	0	0	0	0	0	0	0	0	0
		Plants			0	0			0	0	0	0	0	0	0	0.0403458	0.521614	0	0	0	0.0115274	0	0	0	0	0	0	0	0	0	0	0	0.282421	0	0.855908	0	0	0	0	0	0	0	0	0	0	0	0	0	0
2000	SPRING	All points			0	0			0	0	0.02	0	0	0	0	0.0183333	0.293333	0	0	0	0.015	0	0	0	0	0	0	0	0	0	0	0	0.163333	0		0	0	0	0	0	0	0	0	0	0	0	0	0	0
		Plants			0	0			0	0	0.0283019	0	0	0	0	0.0259434	0.415094	0	0	0	0.0212264	0	0	0	0	0	0	0	0	0	0	0	0.231132	0	0.721698	0	0	0	0	0	0	0	0	0	0	0	0	0	0
2001	SPRING	All points			0	0			0	0	0	0	0	0	0	0.0288889	0.206667	0	0	0	0.0266667	0	0	0	0	0	0	0	0	0	0	0	0.136667	0		0	0	0	0	0	0	0	0	0	0	0	0	0	0
		Plants			0	0			0	0	0	0	0	0	0	0.0585586	0.418919	0	0	0	0.0540541	0	0	0	0	0	0	0	0	0	0	0	0.277027	0	0.808559	0	0	0	0	0	0	0	0	0	0	0	0	0	0
2002	SPRING	All points			0	0			0	0	0.00333333	0	0	0	0	0.01	0.208333	0	0	0	0.0433333	0	0	0	0	0	0	0	0	0	0	0	0.15	0		0	0	0	0	0	0	0	0	0	0	0	0	0	0
		Plants			0	0			0	0	0.00647249	0	0	0	0	0.0194175	0.404531	0	0	0	0.0841424	0	0	0	0	0	0	0	0	0	0	0	0.291262	0	0.805825	0	0	0	0	0	0	0	0	0	0	0	0	0	0
2003	SPRING	All points			0	0			0	0	0.0280992	0	0	0	0	0.00330579	0.224793	0	0	0	0.0363636	0	0	0	0	0	0	0	0	0	0	0	0.0826446	0		0	0	0	0	0	0	0	0	0	0	0	0	0	0
		Plants			0	0			0	0	0.05	0	0	0	0	0.00588235	0.4	0	0	0	0.0647059	0	0	0	0	0	0	0	0	0	0	0	0.147059	0	0.667647	0	0	0	0	0	0	0	0	0	0	0	0	0	0
2004	SPRING	All points			0	0			0	0	0.0311111	0	0	0	0	0	0.0355556	0	0	0	0.07	0	0	0	0	0	0	0	0	0	0	0	0.143333	0		0	0	0	0	0	0	0	0	0	0	0	0	0	0
		Plants			0	0			0	0	0.0843373	0	0	0	0	0	0.0963855	0	0	0	0.189759	0	0	0	0	0	0	0	0	0	0	0	0.388554	0	0.759036	0	0	0	0	0	0	0	0	0	0	0	0	0	0
2005	SPRING	All points			0	0			0	0	0.0811111	0	0	0	0	0	0.0866667	0	0	0	0.17	0	0	0	0	0	0	0	0	0	0	0	0.192222	0		0	0	0	0	0	0	0.00222222	0	0	0	0	0	0	0
		Plants			0	0			0	0	0.117363	0	0	0	0	0	0.125402	0	0	0	0.245981	0	0	0	0	0	0	0	0	0	0	0	0.278135	0	0.766881	0	0	0	0	0	0	0.00321543	0	0	0	0	0	0	0
2006	SPRING	All points			0	0			0	0	0.116552	0	0	0	0	0	0.0901077	0	0	0	0.130264	0	0	0	0.116552	0	0	0	0.000979432	0	0	0	0.124388	0		0	0	0	0	0	0	0.00391773	0	0	0	0	0	0	0
		Plants			0	0			0	0	0.153548	0	0	0	0	0	0.11871	0	0	0	0.171613	0	0	0	0.153548	0	0	0	0.00129032	0	0	0	0.163871	0	0.762581	0	0	0	0	0	0	0.00516129	0	0	0	0	0	0	0
2007	SPRING	All points			0	0			0	0	0.0262295	0	0	0	0	0.00765027	0.118033	0	0	0	0.214208	0	0	0	0	0	0	0	0	0	0	0	0.102732	0.0273224		0	0	0	0	0	0	0.00327869	0	0	0	0	0	0	0
		Plants			0	0			0	0	0.0382775	0	0	0	0	0.0111643	0.172249	0	0	0	0.3126	0	0	0	0	0	0	0	0	0	0	0	0.14992	0.0398724	0.724083	0	0	0	0	0	0	0.00478469	0	0	0	0	0	0	0
2008	SPRING	All points			0	0			0	0	0	0	0	0	0	0	0.033557	0	0	0	0.166667	0	0	0	0	0	0	0	0	0	0	0	0.0805369	0		0	0	0	0	0	0	0	0	0	0	0	0	0	0
		Plants			0	0			0	0	0	0	0	0	0	0	0.0652174	0	0	0	0.323913	0	0	0	0	0	0	0	0	0	0	0	0.156522	0	0.545652	0	0	0	0	0	0	0	0	0	0	0	0	0	0
2009	SPRING	All points			0	0			0	0	0	0	0	0	0	0	0.0388457	0	0	0	0.116537	0	0	0	0	0	0	0	0	0	0	0	0.0788013	0		0	0	0	0	0	0	0.00443951	0	0	0	0	0	0	0
		Plants			0	0			0	0	0	0	0	0	0	0	0.0765864	0	0	0	0.229759	0	0	0	0	0	0	0	0	0	0	0	0.155361	0	0.461707	0	0	0	0	0	0	0.00875274	0	0	0	0	0	0	0
2009	FALL	All points			0	0			0	0	0	0	0	0	0	0	0.0459127	0	0	0	0	0	0	0	0	0	0	0	0	0	0	0	0.110862	0		0	0	0	0	0	0	0.00447928	0	0	0	0	0	0	0
		Plants			0	0			0	0	0	0	0	0	0	0	0.209184	0	0	0	0	0	0	0	0	0	0	0	0	0	0	0	0.505102	0	0.714286	0	0	0	0	0	0	0.0204082	0	0	0	0	0	0	0
2010	SPRING	All points			0	0			0	0	0	0	0	0	0	0	0.0357542	0	0	0	0.0581006	0	0	0	0	0	0	0	0.00111732	0	0	0	0.0726257	0		0	0	0	0	0	0	0.00558659	0	0	0	0	0	0	0
		Plants			0	0			0	0	0	0	0	0	0	0	0.0549828	0	0	0	0.0893471	0	0	0	0	0	0	0	0.00171821	0	0	0	0.111684	0	0.257732	0	0	0	0	0	0	0.00859107	0	0	0	0	0	0	0
2010	FALL	All points			0	0			0	0	0	0	0	0	0	0	0.0332975	0	0	0	0	0	0	0	0	0	0	0	0	0	0	0	0.0741139	0		0	0	0	0	0	0	0.00107411	0	0	0	0	0	0	0
		Plants			0	0			0	0	0	0	0	0	0	0	0.156566	0	0	0	0	0	0	0	0	0	0	0	0	0	0	0	0.348485	0	0.505051	0	0	0	0	0	0	0.00505051	0	0	0	0	0	0	0
2011	SPRING	All points			0	0			0	0	0	0	0	0	0	0	0.0311111	0	0	0	0.0355556	0	0	0	0	0	0	0	0	0	0	0	0.0611111	0		0	0	0	0	0	0	0.00555556	0	0.00333333	0	0	0	0	0
		Plants			0	0			0	0	0	0	0	0	0	0	0.054902	0	0	0	0.0627451	0	0	0	0	0	0	0	0	0	0	0	0.107843	0	0.22549	0	0	0	0	0	0	0.00980392	0	0.00588235	0	0	0	0	0
2011	FALL	All points			0	0			0	0	0	0	0	0	0	0	0.0177778	0	0	0	0	0	0	0	0	0	0	0	0	0	0	0	0.0333333	0		0	0	0	0	0	0	0.00444444	0	0	0	0	0	0	0
		Plants			0	0			0	0	0	0	0	0	0	0	0.0883978	0	0	0	0	0	0	0	0	0	0	0	0	0	0	0	0.165746	0	0.254144	0	0	0	0	0	0	0.0220994	0	0	0	0	0	0	0
2012	SPRING	All points			0	0			0	0	0.0644444	0	0	0	0	0	0.0588889	0	0	0	0.0577778	0.01	0	0	0	0	0	0	0	0	0	0	0.121111	0		0	0	0	0	0	0	0.00888889	0	0	0.00333333	0	0	0	0
		Plants			0	0			0	0	0.0866966	0	0	0	0	0	0.0792227	0	0	0	0.077728	0.0134529	0	0	0	0	0	0	0	0	0	0	0.16293	0	0.42003	0	0	0	0	0	0	0.0119581	0	0	0.0044843	0	0	0	0
2012	FALL	All points			0	0			0	0	0	0	0	0	0	0	0.0394737	0	0	0	0.00767544	0	0	0	0	0	0	0	0	0	0	0	0.0975877	0		0	0	0	0	0	0	0.00986842	0	0	0.00877193	0	0	0	0
		Plants			0	0			0	0	0	0	0	0	0	0	0.146939	0	0	0	0.0285714	0	0	0	0	0	0	0	0	0	0	0	0.363265	0	0.538776	0	0	0	0	0	0	0.0367347	0	0	0.0326531	0	0	0	0
2013	SPRING	All points			0	0			0	0	0.0004	0	0	0	0	0	0.0404	0	0	0	0.0848	0	0	0	0	0	0	0	0	0	0	0	0.0716	0		0.0004	0	0	0	0	0	0.0114	0	0	0.058	0	0	0	0
		Plants			0	0			0	0	0.0005	0	0	0	0	0	0.057	0	0	0	0.1198	0	0	0	0	0	0	0	0	0	0	0	0.1011	0	0.2784	0.0005	0	0	0	0	0	0.0161	0	0	0.0819	0	0	0	0
2013	FALL	All points			0	0			0	0	0	0	0	0	0	0	0.0007	0	0	0	0	0	0	0	0	0	0	0	0	0	0	0	0.0645	0		0	0	0	0	0	0	0.0206	0	0	0.0015	0	0	0	0
		Plants			0	0			0	0	0	0	0	0	0	0	0.0079	0	0	0	0	0	0	0	0	0	0	0	0	0	0	0	0.6944	0	0.7023	0	0	0	0	0	0	0.2222	0	0	0.0159	0	0	0	0
2014	SPRING	All points			0	0			0	0	0	0	0	0	0	0	0.034	0	0	0	0.098	0	0	0	0	0	0	0	0	0	0	0	0.178	0		0.001	0	0	0	0	0	0.013	0	0	0.074	0	0	0	0
		Plants			0	0			0	0	0	0	0	0	0	0	0.05	0	0	0	0.142	0	0	0	0	0	0	0	0	0	0	0	0.258	0	0.45	0.002	0	0	0	0	0	0.019	0	0	0.108	0	0	0	0
2014	FALL	All points			0	0			0	0	0	0	0	0	0	0	0.029	0	0	0	0	0	0	0	0	0	0	0	0.001	0	0	0	0.132	0		0	0	0	0	0	0	0.003	0	0	0.003	0	0	0	0
		Plants			0	0			0	0	0	0	0	0	0	0	0.153	0	0	0	0	0	0	0	0	0	0	0	0.006	0	0	0	0.7	0	0.859	0	0	0	0	0	0	0.018	0	0	0.018	0	0	0	0
2015	SPRING	All points			0	0			0	0	0	0	0	0	0	0	0.04	0	0	0	0.036	0.04	0	0	0	0	0.004	0	0.001	0	0	0	0.15	0		0	0	0	0	0	0	0.014	0	0	0.102	0	0	0	0
		Plants			0	0			0	0	0	0	0	0	0	0	0.072	0	0	0	0.066	0.072	0	0	0	0	0.008	0	0.002	0	0	0	0.273	0	0.493	0	0	0	0	0	0	0.026	0	0	0.184	0	0	0	0
2015	FALL	All points			0	0			0	0	0	0	0	0	0	0	0.001	0	0	0	0	0	0	0	0	0	0	0	0	0	0	0	0.113	0		0	0	0	0	0	0	0.003	0	0	0	0	0	0	0.004
		Plants			0	0			0	0	0	0	0	0	0	0	0.007	0	0	0	0	0	0	0	0	0	0	0	0	0	0	0	0.756	0	0.763	0	0	0	0	0	0	0.022	0	0	0	0	0	0	0.03
2016	SPRING	All points			0	0			0	0	0	0	0	0	0	0	0.054	0.017	0	0	0.175	0.011	0	0	0	0	0	0	0	0	0	0	0.178	0		0	0	0	0	0	0	0.01	0	0	0.02	0	0	0	0.0004
		Plants			0	0			0	0	0	0	0	0	0	0	0.0898	0.0279	0	0	0.2923	0.0186	0	0	0	0	0	0	0	0	0	0	0.2966	0	0.7252	0	0	0	0	0	0	0.0167	0	0	0.0341	0	0	0	0.0006
2016	FALL	All points			0	0			0	0	0	0	0	0	0	0.0011	0.0741	0	0	0	0.0785	0.0044	0	0	0	0	0	0	0	0	0	0	0.0352	0		0	0	0	0	0	0	0.007	0	0	0	0	0	0	0
		Plants			0	0			0	0	0	0	0	0	0	0.0053	0.3521	0	0	0	0.3732	0.0211	0	0	0	0	0	0	0	0	0	0	0.1673	0	0.919	0	0	0	0	0	0	0.0305	0	0	0	0	0	0	0
2017	SPRING	All points			0	0			0	0	0	0	0	0	0	0	0.0797688	0	0	0	0.14104	0.00231214	0	0	0	0	0	0	0	0	0	0	0.166474	0		0.00578035	0	0	0	0	0	0.016185	0	0	0.0196532	0	0	0	0
		Plants			0	0			0	0	0	0	0	0	0	0	0.128492	0	0	0	0.227188	0.00372439	0	0	0	0	0	0	0	0	0	0	0.268156	0	0.627561	0.00931099	0	0	0	0	0	0.0260708	0	0	0.0316574	0	0	0	0
2017	FALL	All points			0	0			0	0	0	0	0	0	0	0	0.00777778	0	0	0.01	0.0533333	0.0177778	0	0	0	0	0	0	0	0	0	0	0.0611111	0		0	0	0	0	0	0	0.00444444	0	0	0	0	0	0	0
		Plants			0	0			0	0	0	0	0	0	0	0	0.0482759	0	0	0.062069	0.331034	0.110345	0	0	0	0	0	0	0	0	0	0	0.37931	0	0.931034	0	0	0	0	0	0	0.0275862	0	0	0	0	0	0	0
MISC.
PAULINE
1982	FALL	Biomass			0	0			0	0	0.007	0	0	0	0	0	0.333	0	0	0	0.184	0	0.021	0	0	0	0	0	0	0	0	0	0.192	0.036		0.099	0	0.007	0	0	0	0.036	0	0	0	0	0	0.007	0
RIPARIAN
1981	FALL	Biomass	0.001		0.06	0.001			0	0.059	0	0	0	0	0	0	0.508	0	0	0	0.001	0	0.001	0.001	0	0	0	0	0	0.051	0	0	0.001	0.078		0.001	0	0	0	0	0	0	0	0	0.074	0	0	0	0
[truncated: 68 more columns]

## Sheet: Sheet2
1978	9.4703					9.47		3.78			3.78		5.69
						0					0		0
HILL						9.41816					0.05		9.36816
1980	0					16.5724		0			11.5275		5.04491
						5.05					4		1.05
			PAULINE			14.56					2.43		12.13
1981	6.1		1981	12.7363		9.74		0	0.1		0		9.74
						10.95					1.15		9.8
			RIPARIAN			15.8					2.12		13.68
1982	13.3		1982	19.8198				3.6	18.4
1982	13.35							5.71
1983
	5.05							4
1997
	14.5553							2.42588
1998
	9.74359							0
1999
	10.951							1.15274
2000
	15.8019							2.12264
2001			2001
	6.25			15.7658		11.0079		3.03571	5.40541		4.22056		6.78732
2002			2002
	9.47368			20.3883		14.931		9.17293	8.41424		8.79359		6.13743
2003			2003
	11.4334			37.3529		24.3932		11.0922	6.47059		8.78137		15.6118
2004			2004
	54.8936			37.0482		45.9709		22.5532	18.9759		20.7645		25.2064
2005			2005
	61.2975			52.8939		57.0957		36.8009	24.5981		30.6995		26.3962
2006			2006
	62.089			46.3226		54.2058		47.2921	17.1613		32.2267		21.9791
2007			2007
	52.7226			44.8166		48.7696		42.7831	31.26		37.0215		11.7481
2008			2008
	48.4808			37.3913		42.9361		44.3857	32.3913		38.3885		4.54756
2009			2009
	55.2995			26.6958				47.9263	22.9759
2009			2009
	16.5085			19.3878		29.4729		0	0		17.7255		11.7474
2010			2010
	39.5604			20.4467				14.2857	8.93471
2010			2010
	13.2505			33.8384		26.774		0	0		5.80511		20.9689
2011			2011
	32.6531			14.7059				8.77551	6.27451
2011			2011
	21.5584			67.9558		34.2183		0	0		3.76251		30.4558
2012			2012
	29.0664			33.3333				8.75842	9.11809
2012			2012
	17.8201			28.1633		27.0958		0.17301	2.85714		5.22667		21.8691
2013			2013
	29.08			36.29				15.8	11.98
2013			2013
	15.26			6.74		21.8425		0	0		6.945		14.8975
TRIANGLE
